# Supplementary material for: Exploring the Proteomic Alterations from Untreated and Cryoablation and Irradiation Treated Giant Cell Tumors of Bone Using Liquid-Chromatography Tandem Mass Spectrometry
Source: Molecules. 2020 Nov 16;25(22):5355. doi: 10.3390/molecules25225355 (PMC7696300; doi:10.3390/molecules25225355)
Supplement: Supplementary file 1 [file molecules-25-05355-s001.zip]

Archive with 4 entries (4 files):
- GCT-Supplementary files/GCT-Control-Protein Analysiss.xlsx
- GCT-Supplementary files/GCT-LN-Protein analysis.xlsx
- GCT-Supplementary files/GCT-RAD-Protein analysis.xlsx
- GCT-Supplementary files/Supplementary Table-GCT.xlsx
